# Supplementary material for: Bioactivity in Rhododendron: A Systemic Analysis of Antimicrobial and Cytotoxic Activities and Their Phylogenetic and Phytochemical Origins
Source: Front Plant Sci. 2017 Apr 13;8:551. doi: 10.3389/fpls.2017.00551 (PMC5390042; doi:10.3389/fpls.2017.00551)
Supplement: Supplementary file 2 [file DatasetS1.xlsx]

## Sheet: Overview
			Antimicrobial activity against B. subtilis				Cytotoxicity against HaCaT cells				Cytotoxicity against IEC6 cells
Lab Number	Species Identifier	GenBank Number	Mean	Std	Replicates	Binary	Mean	Std	Replicates	Binary	Mean	Std	Replicates	Binary
1	R. macabeanum	100467	0.133333	0.057735	3	0	128.944	26.0961	4;4;4	0	102.456	7.88912	3;2;0	0
2	R. arboreum ssp. arboreum	100463	0	0	3	0	117.824	32.1476	4;4;4	0	86.9862	11.2762	3;3;3	0
3	R. ambiguum a	100007	1	0	3	1	100.394	25.2894	4;0;4	0	67.2478	31.4634	3;3;2	1
4	R. maddenii ssp. maddenii	100750	0.233333	0.057735	3	0	101.456	20.8367	4;4;4	0	100.827	0.0569257	3;3;0	0
5	R. mucronatum var. ripense	100403	0	0	3	0	63.3665	3.89752	4;4;4	1	76.1952	9.83853	3;3;3	0
6	R. tomentosum	100426	0.233333	0.057735	3	0	77.7577	23.8951	3;3;3	0	71.0157	3.73469	3;3;0	0
7	R. wasonii a	100799	0.133333	0.057735	3	0	103.403	11.832	3;4;4	0	95.2094	7.36354	3;2;0	0
8	R. micranthum	100368	0.233333	0.057735	3	0	114.077	34.2724	4;4;4	0	70.6929	19.5819	3;3;3	0
9	R. hippophaeoides var. hippophaeoides	100353	0.466667	0.057735	3	0	103.517	20.1072	4;4;4	0	78.444	10.9911	3;3;3	0
10	R. minus	100370	0.466667	0.057735	3	0	102.135	7.10167	4;3;4	0	102.3	4.53477	3;3;3	0
11	R. decorum ssp. diaprepes	100891	0.133333	0.057735	3	0	99.7993	12.3676	4;4;4	0	72.5276	17.1912	3;3;3	0
12	R. argyrophyllum ssp. nankingense	100812	0.133333	0.057735	3	0	103.539	5.61003	4;0;4	0	76.2088	11.9526	3;3;3	0
13	R. ponticum	100393	0.2	0.1	3	0	117.615	23.7149	4;4;3	0	85.0945	16.6159	3;3;3	0
14	R. rubiginosum	100404	0.666667	0.057735	3	1	117.005	28.9961	4;4;4	0	84.1072	6.45975	3;3;3	0
15	R. cinnabarinum	100322	0.766667	0.057735	3	1	99.2008	17.4734	3;3;3	0	78.796	7.94868	3;3;0	0
16	R. auriculatum	100016	0.166667	0.057735	3	0	101.825	13.1812	4;4;4	0	74.9589	15.2135	3;3;3	0
20	R. ferrugineum	100345	1.2	0	3	1	94.2597	4.13616	3;3;3	0	91.6978	2.28233	3;3;0	0
21	R. strigillosum	100420	0.166667	0.057735	3	0	119.667	30.7402	4;4;4	0	77.0206	12.1808	3;2;3	0
22	R. thomsonii ssp. lopsangianum	100491	0.266667	0.057735	3	0	116.901	19.5245	4;3;4	0	78.7101	9.26934	3;3;3	0
23	R. galactinum	100349	0.266667	0.057735	3	0	124.336	24.5565	4;4;4	0	78.9314	14.1104	3;3;3	0
24	R. annae	100794	0.2	3.39935e-17	3	0	121.256	20.5602	4;4;4	0	67.8281	9.53785	3;3;3	1
25	R. moupinense	100374	0.2	3.39935e-17	3	0	100.178	11.0918	4;4;4	0	84.3524	17.2251	3;3;3	0
26	R. elliottii	100496	0.0666667	0.057735	3	0	105.281	15.9861	3;3;2	0	63.7306	9.91486	3;3;0	1
27	R. griersonianum	100483	0.1	1.69967e-17	3	0	112.03	14.6376	4;4;4	0	76.773	16.2112	3;3;3	0
28	R. degronianum ssp. yakushimanum	100338	0.2	3.39935e-17	3	0	112.642	4.74821	4;4;4	0	77.8177	17.2539	3;3;3	0
29	R. smirnowii	100417	0.2	3.39935e-17	3	0	119.44	17.304	4;4;4	0	74.4984	12.4014	3;3;3	0
30	R. davidsonianum	100329	0.2	3.39935e-17	3	0	120.794	20.2482	4;4;4	0	65.7935	13.5014	3;3;3	1
31	R. tapetiforme	101054	0.566667	0.057735	3	1	112.342	6.5853	4;4;4	0	62.5924	14.903	3;3;3	1
32	R. russatum	100384	0	0	3	0	122.716	38.8378	4;4;4	0	75.8362	4.29661	3;3;3	0
33	R. trichanthum	100803	0.166667	0.057735	3	0	124.537	7.54957	4;4;4	0	73.6208	0.252893	3;3;0	0
34	R. ledebourii	100882	0.666667	0.057735	3	1	113.682	4.94556	4;4;2	0	83.3957	1.24361	3;3;3	0
35	R. nitidulum var. omeiense	100377	0.466667	0.057735	3	0	95.8387	6.35236	4;4;4	0	85.8512	7.57757	3;3;3	0
36	R. polycladum	100392	0.6	0	3	1	112.013	33.5721	4;4;4	0	64.5218	25.8897	3;3;3	1
37	R. yunnanense	100449	0.0666667	0.057735	3	0	118.327	31.53	4;4;4	0	76.7044	23.1608	3;3;3	0
38	R. fastigiatum	100343	0.566667	0.057735	3	1	114.086	19.5058	4;4;4	0	71.8495	14.7601	3;3;3	0
39	R. lutescens	100362	0.2	3.39935e-17	3	0	107.54	19.5725	4;4;4	0	83.2005	11.654	3;3;3	0
40	R. moulmainense	100886	0.4	6.7987e-17	3	0	97.9401	25.6662	3;3;3	0	55.2736	13.2435	3;3;0	1
41	R. spinuliferum	100464	0.6	0	3	1	111.166	3.90101	4;4;4	0	79.7881	12.2473	3;3;3	0
42	R. concinnum a	100326	0.9	0	3	1	121.648	10.0602	4;4;4	0	74.1536	35.4894	3;3;3	0
43	R. williamsianum	100441	0.166667	0.057735	3	0	121.862	7.2303	4;4;4	0	63.4681	17.6699	3;3;3	1
44	R. genestierianum	100484	0.166667	0.057735	3	0	97.7229	14.0421	4;4;4	0	78.2118	25.8524	3;2;3	0
45	R. selense ssp. jucundum	100412	0.266667	0.057735	3	0	126.132	26.9312	4;4;4	0	62.4313	7.13037	3;3;3	1
46	R. rigidum	100498	0.0666667	0.057735	3	0	103.076	15.1914	4;4;4	0	65.0288	11.8577	3;3;3	1
47	R. scabrifolium var. spiciferum	100477	0.4	6.7987e-17	3	0	116.718	13.6434	4;4;4	0	91.6823	24.945	3;3;3	0
48	R. polylepis	100495	0.266667	0.057735	3	0	114.53	10.5553	4;4;4	0	61.2314	2.47784	3;3;3	1
50	R. xanthostephanum	100474	0.666667	0.057735	3	1	86.8248	8.40531	4;4;4	0	71.4623	27.5885	3;3;2	0
51	R. wardii var. puralbum	100439	0.4	6.7987e-17	3	0	104.949	18.2329	3;3;3	0	86.2708	9.25569	3;3;0	0
52	R. protistum	100880	0.2	3.39935e-17	3	0	116.082	7.63232	4;4;4	0	65.4056	9.37802	3;3;3	1
54	R. keysii	100748	0.4	6.7987e-17	3	0	98.5684	15.493	4;4;4	0	83.8115	13.3788	3;3;3	0
57	R. alutaceum var. iodes	100821	0.4	6.7987e-17	3	0	113.338	16.3603	4;4;4	0	56.5671	5.71692	3;3;3	1
59	R. austrinum	100456	0.166667	0.057735	3	0	96.36	10.0935	4;4;4	0	89.8989	22.9785	3;3;3	0
64	R. luteum	100363	0.166667	0.057735	3	0	119.971	30.6993	4;4;4	0	90.797	19.2663	3;3;3	0
65	R. vaseyi	100431	0.166667	0.057735	3	0	77.8517	32.8408	3;3;3	0	81.0984	11.4354	3;3;0	0
66	R. schlippenbachii	100408	0.433333	0.057735	3	0	120.657	40.5011	4;2;4	0	59.7644	16.5937	3;3;3	1
67	R. albrechtii	100005	0	0	3	0	128.899	34.2486	4;4;4	0	68.5339	26.0448	3;3;3	1
68	R. arborescens	101044	0.1	1.69967e-17	3	0	118.269	38.7425	4;1;1	0	85.4385	7.98131	3;3;3	0
69	R. atlanticum a	100012	0	0	3	0	119.78	18.1853	4;4;4	0	85.3312	18.664	3;3;3	0
70	R. prunifolium	101046	0.4	6.7987e-17	3	0	108.187	13.7472	2;3;3	0	79.2583	5.23862	3;3;0	0
71	R. periclymenoides	100391	0.433333	0.057735	3	0	116.092	14.3207	3;3;3	0	97.4233	13.9898	3;3;0	0
72	R. cumberlandense	101045	0.5	0	3	0	106.321	14.9932	3;3;3	0	52.5863	12.7423	3;3;0	1
74	R. occidentale	100380	0.1	1.69967e-17	3	0	126.57	45.2917	4;2;4	0	92.3015	15.4737	3;3;3	0
76	R. anthopogon ssp. anthopogon	2006/232	1.13333	0.057735	3	1	123.003	43.3503	4;1;4	0	66.4782	28.3968	3;3;3	1
77	R. ambiguum b	w/o Genbank No.	1	0	3	1	100.394	25.2894	4;0;4	0	67.2478	31.4634	3;3;2	1
79	R. augustinii ssp. chasmanthum	100654	0.2	3.39935e-17	3	0	112.365	26.4664	4;4;4	0	84.2428	19.1961	3;3;3	0
80	R. concinnum b	2008/375	0.7	1.35974e-16	3	1	95.6458	22.2428	4;4;4	0	79.8733	20.7263	3;3;3	0
81	R. hirsutum	w/o Genbank No.	0.966667	0.057735	3	1	105.156	14.0713	4;3;4	0	88.944	23.3815	3;3;3	0
83	R. pleistanthum	100471	0	0	3	0	106.303	25.9367	4;4;4	0	87.8026	10.4621	3;3;3	0
85	R. ririei	100889	0.2	3.39935e-17	3	0	114.314	35.4911	4;4;4	0	73.5235	19.3648	3;3;3	0
86	R. tashiroi	100422	0.1	1.69967e-17	3	0	114.1	29.54	4;4;4	0	66.6112	7.86379	3;3;3	1
95	R. thayerianum	100856_G_LE	0.3	0	3	0	127.229	21.343	4;4;4	0	79.67	18.2144	3;3;3	0
96	R. ovatum	100390	0.2	3.39935e-17	3	0	108.194	5.56024	4;4;4	0	70.6459	10.1658	3;3;3	0
97	R. kaempferi	100357	0.0666667	0.057735	3	0	107.707	22.6199	4;4;4	0	84.0074	17.4256	3;3;3	0
99	R. mucronulatum	100376	0.366667	0.057735	3	0	126.318	31.6485	4;4;4	0	67.4744	10.198	3;3;3	1
101	R. prinophyllum	100397	0.2	3.39935e-17	3	0	118.863	21.7335	4;4;4	0	97.7711	23.4615	3;3;3	0
105	R. sherriffii	100795	0.4	6.7987e-17	3	0	105.416	6.20597	3;3;3	0	60.3085	20.0889	3;3;0	1
106	R. neriiflorum	1999/259	0.266667	0.057735	3	0	120.343	13.3364	4;4;4	0	67.2859	10.62	3;3;3	1
107	R. campylocarpum ssp. caloxanthum	100315	0.4	6.7987e-17	3	0	105.987	11.1419	3;3;3	0	82.947	0.849365	3;3;0	0
110	R. brachycarpum ssp. brachycarpum	100248	0.2	3.39935e-17	3	0	121.888	9.57364	4;4;4	0	90.4068	12.3013	3;3;3	0
111	R. wasonii b	100860	0.3	0	3	0	123.342	23.0447	4;4;4	0	90.2874	22.9172	3;3;3	0
113	R. sichotense	100881_G_LE	0.966667	0.057735	3	1	108.186	13.8507	4;2;4	0	80.6538	5.83428	3;3;3	0
114	R. racemosum	w/o Genbank No.	0.766667	0.057735	3	1	110.077	18.3975	4;4;4	0	85.7876	17.7074	3;3;3	0
115	R. praevernum	100394	0.166667	0.057735	3	0	99.3598	1.90011	4;4;4	0	92.2838	23.575	3;3;3	0
116	R. hylaeum	100489	0.166667	0.057735	3	0	97.2707	29.6689	4;4;4	0	85.9546	11.9466	3;3;3	0
117	R. auritum	101052	0.466667	0.057735	3	0	154.839	61.2846	4;4;0	0	79.7002	12.3273	3;3;3	0
118	R. montroseanum	100884	0	0	3	0	105.882	13.663	4;4;4	0	71.2292	17.8613	3;3;3	0
119	R. eriocarpum	100650	0	0	3	0	88.2239	22.4009	4;4;4	0	79.1431	21.101	3;3;3	0
120	R. macrophyllum	100837	0.266667	0.057735	3	0	116.984	5.1581	4;4;4	0	79.299	19.9962	3;3;3	0

## Sheet: Identified compounds
			Antimicrobial activity		HaCaT cytotoxicity		IEC6 cytotoxicity
Identified compound	m/z	rt	p-value	FDR	p-value	FDR	p-value	FDR
(Epi)catechin gallate 29.1	441.082	29.1209	0.3444	0	1	0	0.5731	0
(Epi)catechin gallate 30.9	441.083	30.9287	0.2292	0	1	0	0.0069	0
(Epi)catechin gallate 33.1	441.082	33.1052	0.0746	0	1	0	0.82	0
(Epi)catechin gallate 38.0	441.082	38.0132	0.1228	0	1	0	0.4076	0
(Epi)catechin-(4',8')-(epi)catechin-(4,8''/2',7'')-(epi)catechin 27.6	863.191	27.6473	0.0771	0	1	0	0.4247	0
(Epi)catechin-(4',8')-(epi)catechin-(4,8''/2',7'')-(epi)catechin 34.8	863.183	34.7841	0.2283	0	1	0	0.2292	0
(Epi)catechin-(4,8')-3'-O-galloyl-(epi)catechin	729.146	24.5724	0.138	0	1	0	0.0035	0
(Epi)catechin-(4,8'/2,7')-(epi)catechin-(4',8'')-(epi)catechin 23.7	863.183	23.653	0.0067	0	1	0	0.5034	0
(Epi)catechin-(4,8/2,6)-(epi)catechin 10.8	575.12	10.8446	0.061	0	1	0	0.8381	0
(Epi)catechin-(4,8/2,6)-(epi)catechin 19.0	575.12	18.9893	0.1206	0	1	0	0.2084	0
(Epi)catechin-(4,8/2,6)-(epi)catechin 28.6	575.121	28.5539	0.0358	0	1	0	0.8183	0
(Epi)catechin-(4,8/2,6)-(epi)catechin 33.7	575.12	33.7064	0.1729	0	1	0	0.321	0
(Epi)catechin-(4,8/2,6)-(epi)catechin 36.0	575.12	35.9604	0.0655	0	1	0	0.3325	0
(Epi)catechin-(4,8/2,6)-(epi)catechin 5.9	575.12	5.9101	0.1151	0	1	0	0.5588	0
(Epi)catechin-(4,8/2,6)-(epi)catechin 9.3	575.122	9.3025	0.0791	0	1	0	0.8471	0
(Epi)catechin-(epi)catechin (Procyanidin dimer B) 15.1	577.136	15.1217	0.0689	0	1	0	0.0434	0
(Epi)catechin-(epi)catechin (Procyanidin dimer B) 19.5	577.136	19.5299	0.213	0	1	0	0.3288	0
(Epi)catechin-(epi)catechin (Procyanidin dimer B) 24.0	577.136	23.9721	0.0153	0	1	0	0.3747	0
(Epi)catechin-(epi)catechin (Procyanidin dimer B) 34.1	577.134	34.1063	0.2071	0	1	0	0.657	0
(Epi)catechin-(epi)catechin (Procyanidin dimer B1)	577.137	14.1602	0.04	0	1	0	0.5046	0
(Epi)catechin-(epi)catechin (Procyanidin dimer B2)	577.136	21.2612	0.0834	0	1	0	0.3319	0
(Epi)catechin-3-O-hexoside-7-O-hexoside 10.1	613.18	10.1276	0.6775	0	1	0	0.7572	0
(Epi)catechin-3-O-hexoside-7-O-hexoside 12.4	613.181	12.4194	0.5878	0	1	0	0.6924	0
(Epi)catechin-3-O-hexoside-7-O-hexoside 13.9	613.179	13.9246	0.587	0	1	0	0.9685	0
(Epi)catechin-O-dimethyl-gallate	469.114	40.1526	0.3597	0	1	0	0.3207	0
(Epi)catechin-O-hexoside	451.124	11.0919	0.1639	0	1	0	0.1173	0
(Epi)catechin-O-methyl-gallate	455.098	35.8342	0.7845	0	1	0	0.0564	0
(Epi)catechin-O-rhamnoside	435.129	23.4812	0.8959	0	1	0	0.3008	0
(Epi)catechin-O-trimethoxybenzoate 30.4	483.13	30.3507	0.9639	0	1	0	0.3015	0
(Epi)catechin-O-trimethoxybenzoate 33.9	483.132	33.8855	0.1786	0	1	0	0.5781	0
(Epi)gallocatechin gallate 20.6	457.077	20.6303	0.2827	0	1	0	0.5299	0
(Epi)gallocatechin gallate 27.4	457.077	27.4248	0.8299	0	1	0	0.3404	0
(Epi)gallocatechin-(4,8')-(epi)catechin-(4',8'')-(epi)catechin 14.7	881.192	14.7439	0.4326	0	1	0	0.5713	0
(Epi)gallocatechin-(4,8')-(epi)gallocatechin-(4',8'')-(epi)catechin	897.188	9.3498	0.6763	0	1	0	0.7797	0
(Epi)gallocatechin-(4,8')-3'-O-galloyl-(epi)catechin	745.141	21.2911	0.3353	0	1	0	0.0274	0
(Epi)gallocatechin-(4,8'/2,7')-(epi)gallocatechin-(4',8'')-(epi)catechin	895.175	16.8562	0.2139	0	1	0	0.1017	0
(Epi)gallocatechin-(epi)catechin 10.3	593.131	10.2909	0.6403	0	1	0	0.7738	0
(Epi)gallocatechin-(epi)catechin 11.2	593.128	11.173	0.476	0	1	0	0.8568	0
(Epi)gallocatechin-(epi)catechin 13.3	593.13	13.3043	0.1657	0	1	0	0.0017	0
(Epi)gallocatechin-(epi)catechin 14.8	593.13	14.7711	0.6638	0	1	0	0.022	0
(Epi)gallocatechin-(epi)catechin 16.6	593.118	16.5559	0.2385	0	1	0	0.4641	0
(Epi)gallocatechin-(epi)catechin 17.7	593.13	17.6965	0.0962	0	1	0	0.3358	0
(Epi)gallocatechin-(epi)catechin 18.8	593.13	18.8143	0.4471	0	1	0	0.65	0
(Epi)gallocatechin-(epi)catechin 8.3	593.13	8.2597	0.3613	0	1	0	0.6485	0
(Epi)gallocatechin-(epi)gallocatechin 10.7	609.125	10.7315	0.6941	0	1	0	0.2131	0
(Epi)gallocatechin-(epi)gallocatechin 13.5	609.126	13.5439	0.1817	0	1	0	0.7046	0
(Epi)gallocatechin-(epi)gallocatechin 4.9	609.125	4.8697	0.8364	0	1	0	0.4649	0
(Epi)gallocatechin-(epi)gallocatechin 7.0	609.126	7.0018	0.7347	0	1	0	0.5912	0
(Epi)gallocatechin-(epi)gallocatechin 8.1	609.126	8.1289	0.227	0	1	0	0.0195	0
(Epi)gallotcatechin-(4,8)-3'-O-galloyl(epi)gallocatechin 14.2	761.136	14.2397	0.372	0	1	0	0.0677	0
(Epi)gallotcatechin-(4,8)-3'-O-galloyl(epi)gallocatechin 26.5	761.133	26.5047	0.0163	0	1	0	0.0776	0
2-(3,4-dihydroxyphenyl)-5,7-dihydroxychroman-3-yl-4-hydroxybenzoate/(Epi)catechin-O-hydroxybenzoate	409.092	36.8945	0.5992	0	1	0	0.3566	0
3-O-Caffeoylquinic acid	353.086	13.8807	0.4752	0	1	0	0.7626	0
3-O-Feruloylquinic acid	367.102	22.502	0.9283	0	1	0	0.6408	0
3-O-Galloylshikimic acid / 5-O-Galloylshikimic acid 10.3	325.055	10.2722	0.6354	0	1	0	0.5183	0
3-O-galloyl(epi)catechin-(4,8)-(epi)catechin 20.9	729.146	20.9306	0.1199	0	1	0	0.4424	0
3-O-galloyl(epi)catechin-(4,8)-(epi)catechin 29.0	729.145	29.0267	0.0883	0	1	0	0.6556	0
3-O-galloyl(epi)catechin-(4,8/2,6)-(epi)catechin	727.131	37.7505	0.3041	0	1	0	0.9176	0
3-O-p-Coumaroylquinic acid	337.091	18.9533	0.3024	0	1	0	0.6188	0
4-O-Caffeoylquinic acid	353.086	24.155	0.3631	0	1	0	0.579	0
4-O-Feruloylquinic acid	367.103	32.6517	0.2808	0	1	0	0.8326	0
4-O-hydroxy-Caffeoylquinic acid 12.0	371.097	11.9667	0.2214	0	1	0	0.6606	0
4-O-p-Coumaroylquinic acid	337.091	27.6161	0.1653	0	1	0	0.3783	0
5-O-Caffeoylquinic acid	353.086	19.022	0.2297	0	1	0	0.7705	0
5-O-Feruloylquinic acid	367.103	28.6925	0.5703	0	1	0	0.9447	0
5-O-hydroxy-Caffeoylquinic acid 5.5	371.101	5.5163	0.9266	0	1	0	0.6808	0
5-O-p-Coumaroylquinic acid	337.09	25.7454	0.2966	0	1	0	0.4851	0
6-galloyl-1-O-(phloroglucinol)-hexoside	439.087	15.6883	0.5372	0	1	0	0.5025	0
A type procyanidin tetramer 20.5	575.12	20.526	0.0668	0	1	0	0.398	0
A type procyanidin tetramer 25.3	575.12	25.3277	0.0774	0	1	0	0.792	0
A type procyanidin tetramer 26.5	575.121	26.5417	0.063	0	1	0	0.7934	0
Amburoside B	435.128	37.4115	0.5554	0	1	0	0.8685	0
Benzyl-6'-O-galloyl-beta-D-hexoside	421.114	33.147	0.4651	0	1	0	0.4274	0
Caffeic acid-O-hexoside 11.4	341.088	11.3881	0.4676	0	1	0	0.3414	0
Caffeic acid-O-hexoside 13.0	341.086	13.0387	0.4146	0	1	0	0.1584	0
Caffeic acid-O-hexoside 14.6	341.086	14.6238	0.8221	0	1	0	0.5633	0
Caffeic acid-O-hexoside 16.0	341.087	15.9905	0.2765	0	1	0	0.5314	0
Caffeic acid-O-hexoside 18.5	341.086	18.5182	0.0285	0	1	0	0.67	0
Caffeic acid-O-hexoside 20.8	341.083	20.7764	0.0519	0	1	0	0.549	0
Caffeic acid-O-hexoside 9.8	341.087	9.7543	0.3505	0	1	0	0.636	0
Caffeoylshikimic acid	335.075	25.6557	0.6809	0	1	0	0.685	0
Caffeoylthreonate 16.6	297.06	16.6243	0.4125	0	1	0	0.112	0
Caffeoylthreonate 24.8	297.059	24.8041	0.0383	0	1	0	0.7907	0
Catechin	289.071	16.9285	0.1103	0	1	0	0.4137	0
Cypellogin A/B 49.6	629.194	49.6459	0.3672	0	1	0	0.8848	0
Cypellogin A/B 51.8	629.189	51.8038	0.0065	0	1	0	0.9016	0
Cypellogin C	631.205	53.4246	0.5978	0	1	0	0.0551	0
Dihydrocoumaric acid-O-hexoside 16.1	327.106	16.0938	0.0007	1	1	0	0.8447	0
Dihydrocoumaric acid-O-hexoside 21.2	327.107	21.2468	0.8759	0	1	0	0.4249	0
Epicatechin	289.071	24.0045	0.2598	0	1	0	0.041	0
Epigallocatechin	305.064	16.1301	0.5701	0	1	0	0.0083	0
Epigallocatechin gallate	457.077	23.8355	0.5463	0	1	0	0.468	0
Everlastoside M	481.136	28.2173	0.8441	0	1	0	0.9471	0
Ferulic acid-O-dihexoside	517.157	17.6454	0.2629	0	1	0	0.1213	0
Ferulic acid-O-glucosyl ester	355.101	21.3467	0.3438	0	1	0	0.7935	0
Ferulic acid-O-hexoside 19.8	355.101	19.8235	0.0544	0	1	0	0.1792	0
Ferulic acid-O-hexoside 22.3	355.102	22.2926	0.0199	0	1	0	0.3757	0
Ferulic acid-O-hexoside 29.8	355.102	29.8223	0.6291	0	1	0	0.4019	0
Gallic acid-3-O-(6'-O-galloyl)-beta-D-hexoside	483.079	23.2868	0.6937	0	1	0	0.0725	0
Gallic acid-3-O-hexoside-4-O-pentoside	463.111	8.1086	0.0975	0	1	0	0.2077	0
Gallic acid-O-acetyl-hexoside	373.075	16.1006	0.2958	0	1	0	0.0267	0
Gallic acid-O-coumaroyl-hexoside (diff sides) 31.9	477.103	31.8722	0.4406	0	1	0	0.5794	0
Gallic acid-O-coumaroyl-hexoside (diff sides) 33.8	477.104	33.8388	0.6487	0	1	0	0.2743	0
Gallic acid-O-coumaroyl-hexoside (diff sides) 36.9	477.104	36.9096	0.4467	0	1	0	0.4213	0
Gallic acid-O-dihexoside (diff sides) 3.4	493.121	3.425	0.6979	0	1	0	0.6678	0
Gallic acid-O-dihexoside (diff sides) 5.4	493.121	5.3957	0.8346	0	1	0	0.6934	0
Gallic acid-O-dihexoside (same side)	493.121	7.2417	0.8632	0	1	0	0.6098	0
Gallic acid-O-feruloyl-hexoside	507.114	37.3485	0.3504	0	1	0	0.1983	0
Gallic acid-O-galloyl-rhamnoside	467.083	36.7779	0.0363	0	1	0	0.9735	0
Gallic acid-O-hexoside 8.4	331.065	8.3506	0.8646	0	1	0	0.4249	0
Gallic acid-O-pentoside	301.055	7.0455	0.7223	0	1	0	0.6163	0
Gallic acid-O-rutinoside	477.127	6.6692	0.0308	0	1	0	0.4911	0
Gallocatechin	305.064	9.2315	0.059	0	1	0	0.4879	0
Galloyl-O-vanilloyl-O-hexoside 27.8	481.1	27.8145	0.9512	0	1	0	0.706	0
Galloyl-O-vanilloyl-O-hexoside 31.3	481.106	31.3422	0.157	0	1	0	0.4429	0
Galloylalbiflorin	631.161	43.4278	0.4982	0	1	0	0.6784	0
Galloylarbutin 12.3	423.093	12.3097	0.6591	0	1	0	0.5508	0
Galloylarbutin 18.5	423.092	18.4646	0.5855	0	1	0	0.9339	0
Galloylquinic acid 10.0	343.065	10.0054	0.2637	0	1	0	0.9313	0
Galloylquinic acid 4.6	343.066	4.5995	0.7805	0	1	0	0.5638	0
Galloylquinic acid 6.2	343.065	6.1794	0.4125	0	1	0	0.753	0
Gambiriin A/D	579.153	20.127	0.4966	0	1	0	0.2791	0
Hyemaloside B / Guavinoside A	543.116	32.2289	0.6194	0	1	0	0.5588	0
Isorhamnetin-O-glucuronide	491.083	45.6269	0.5248	0	1	0	0.1451	0
Kaempferol	285.039	50.4145	0.16	0	1	0	0.0062	0
Kaempferol-3-O-(6''-acetyl-hexoside)-7-O-rhamnoside	635.162	48.0112	0.0582	0	1	0	0.4947	0
Kaempferol-O-acetyl-hexoside 47.2	489.106	47.1819	0.2677	0	1	0	0.6525	0
Kaempferol-O-acetyl-pentoside 48.4	459.094	48.4337	0.4458	0	1	0	0.1867	0
Kaempferol-O-acetyl-pentoside 51.0	459.094	51.0204	0.7477	0	1	0	0.0837	0
Kaempferol-O-acetyl-rhamnoside 49.3	473.111	49.3292	0.3482	0	1	0	0.8203	0
Kaempferol-O-acetyl-rhamnoside 53.2	473.11	53.1998	0.3947	0	1	0	0.3108	0
Kaempferol-O-diacetyl-hexoside	531.115	57.4594	0.0036	0	1	0	0.4656	0
Kaempferol-O-galloyl-pentoside	569.094	48.0602	0.9704	0	1	0	0.5446	0
Kaempferol-O-glucuronide	461.074	44.8167	0.2883	0	1	0	0.8372	0
Kaempferol-O-hexoside 38.5	447.094	38.5412	0.4741	0	1	0	0.8092	0
Kaempferol-O-hydroxybenzoyl-hexoside (Rugosaflavonoid C)	567.116	47.6394	0.5614	0	1	0	0.2629	0
Kaempferol-O-pentoside 42.7	417.1	42.6603	0.2872	0	1	0	0.5829	0
Kaempferol-O-pentoside 45.3	417.083	45.2968	0.003	0	1	0	0.8486	0
Kaempferol-O-rhamnoside	431.099	44.952	0.0104	0	1	0	0.1416	0
Kaempferol-O-rhamnoside-O-pentoside 38.9	563.136	38.9258	0.5314	0	1	0	0.5867	0
Kaempferol-O-rhamnoside-O-pentoside 41.6	563.142	41.5521	0.3776	0	1	0	0.9535	0
Kaempferol-O-rutinoside 34.5	593.152	34.4582	0.5956	0	1	0	0.6082	0
Kaempferol-O-rutinoside 40.2	593.153	40.1618	0.6695	0	1	0	0.9265	0
Laricitrin	331.044	47.7578	0.1833	0	1	0	0.2401	0
Laricitrin-O-coumaroyl-rhamnoside	623.142	56.3863	0.2039	0	1	0	0.2599	0
Laricitrin-O-glucoronide	507.1	44.7079	0.1011	0	1	0	0.2136	0
Laricitrin-O-hexoside 37.1	493.099	37.1373	0.0004	1	1	0	0.5875	0
Laricitrin-O-hexoside 41.0	493.099	40.9874	0.1855	0	1	0	0.6287	0
Laricitrin-O-hexoside 47.0	493.099	47.0128	0.6548	0	1	0	0.9012	0
Laricitrin-O-pentoside 44.2	463.088	44.2157	0.0411	0	1	0	0.7798	0
Laricitrin-O-pentoside 45.6	463.087	45.6132	0.5045	0	1	0	0.5304	0
Laricitrin-O-rhamnoside	477.104	40.9991	0.7229	0	1	0	0.151	0
Laricitrin-O-rutinoside	639.158	37.9172	0.8692	0	1	0	0.0732	0
Litseaefoloside A	493.133	48.3554	0.0366	0	1	0	0.807	0
Malaferin B	435.12	42.0543	0.163	0	1	0	0.6895	0
Methyl gallate-O-coumaroyl-hexoside	491.124	43.166	0.6799	0	1	0	0.5366	0
Methyl gallate-O-dihexoside (diff sides)	507.138	8.6408	0.6422	0	1	0	0.9246	0
Methyl gallate-O-hexoside 12.3	345.081	12.2849	0.9036	0	1	0	0.0675	0
Methyl gallate-O-hexoside 7.9	345.081	7.8605	0.4547	0	1	0	0.2453	0
Methyl gallate-O-hexoside 9.2	345.081	9.1977	0.8717	0	1	0	0.7813	0
Myricetin	317.028	40.3309	0.0044	0	1	0	0.0219	0
Myricetin-3-O-hexoside-7-O-rhamnoside	625.14	36.4359	0.1382	0	1	0	0.569	0
Myricetin-7-O-galloyl-3-O-hexoside	631.094	33.5609	0.5899	0	1	0	0.9479	0
Myricetin-O-benzoyl-hexoside	583.108	47.5127	0.7366	0	1	0	0.3498	0
Myricetin-O-dipentoside (same side)	581.116	43.6865	0.0064	0	1	0	0.1826	0
Myricetin-O-galloyl-hexoside	631.096	31.2204	0.3688	0	1	0	0.4322	0
Myricetin-O-galloyl-rhamnoside 39.9	615.099	39.8764	0.5694	0	1	0	0.5496	0
Myricetin-O-glucuronide	493.064	37.8084	0.1295	0	1	0	0.1075	0
Myricetin-O-hexoside 31.5	479.084	31.5319	0.6477	0	1	0	0.5263	0
Myricetin-O-hexoside 36.3	479.085	36.2658	0.0007	1	1	0	0.2477	0
Myricetin-O-pentoside 33.5	449.074	33.5075	0.1073	0	1	0	0.3968	0
Myricetin-O-pentoside 38.9	449.074	38.8723	0.2609	0	1	0	0.6996	0
Myricetin-O-pentoside 40.5	449.075	40.5129	0	1	1	0	0.1899	0
Myricetin-O-rhamnoside	463.089	34.0881	0.0666	0	1	0	0.9334	0
Myricetin-O-rutinoside	625.143	31.9633	0.9804	0	1	0	0.1255	0
Naringenin	271.055	49.1633	0.0011	1	1	0	0.4049	0
Naringenin-O-hexoside	433.112	39.9261	0.376	0	1	0	0.6401	0
Naringenin-O-hexoside-O-pentoside	565.16	38.8875	0.9216	0	1	0	0.3484	0
Procyanidin Trimer C 15.7	865.198	15.6849	0.1489	0	1	0	0.0548	0
Procyanidin Trimer C 16.9	865.199	16.8997	0.1123	0	1	0	0.7102	0
Procyanidin Trimer C 19.8	865.198	19.7619	0.0662	0	1	0	0.0713	0
Procyanidin Trimer C 24.4	865.189	24.3802	0.0447	0	1	0	0.7406	0
Procyanidin Trimer C 26.6	865.198	26.626	0.3086	0	1	0	0.8972	0
Procyanidin Trimer C 5.9	865.2	5.9291	0.2082	0	1	0	0.5154	0
Procyanidin tetramer 22.7	576.129	22.7063	0.0393	0	1	0	0.3359	0
Procyanidin tetramer 27.1	576.128	27.0841	0.1146	0	1	0	0.757	0
Procyanidin tetramer 31.4	576.128	31.4076	0.0349	0	1	0	0.8261	0
Procyanidin trimer gallate 13.9	508.104	13.916	0.1411	0	1	0	0.0858	0
Procyanidin trimer gallate 19.1	508.103	19.0984	0.1713	0	1	0	0.2788	0
Protocatechuic acid-O-benzoyl-hexoside	419.097	51.2991	0.391	0	1	0	0.3097	0
Protocatechuic acid-O-feruloyl-hexoside	491.119	52.1058	0.1319	0	1	0	0.5208	0
Protocatechuic acid-O-hexoside 11.2	315.07	11.1718	0.0471	0	1	0	0.4776	0
Protocatechuic acid-O-hexoside 6.3	315.07	6.2848	0.2447	0	1	0	0.6627	0
Protocatechuic acid-O-pentoside	285.06	15.784	0.3206	0	1	0	0.3497	0
Quercetin	301.046	45.5498	0.2036	0	1	0	0.0496	0
Quercetin-3-(4''-O-acetyl)-O-rhamnoside-7-O-rhamnoside	635.163	40.6919	0.8911	0	1	0	0.4489	0
Quercetin-3-O-(4''-3-hydroxy-3-methylglutaryl)-alpha-rhamnoside	591.153	46.7894	0.2514	0	1	0	0.3999	0
Quercetin-3-O-acetyl-hexoside-rhamnoside	651.157	43.7523	0.0059	0	1	0	0.5252	0
Quercetin-O-(p-hydroxy)-benzoyl-hexoside 43.0	583.109	42.9887	0.8665	0	1	0	0.736	0
Quercetin-O-(p-hydroxy)-benzoyl-hexoside 45.2	583.11	45.1976	0.2878	0	1	0	0.981	0
Quercetin-O-(p-hydroxy)-benzoyl-hexoside 51.2	583.11	51.1741	0.4991	0	1	0	0.3329	0
Quercetin-O-acetyl-hexoside 41.2	505.099	41.1944	0.076	0	1	0	0.5073	0
Quercetin-O-acetyl-hexoside 44.4	505.1	44.4337	0.1129	0	1	0	0.1878	0
Quercetin-O-acetyl-hexoside 46.6	505.1	46.5837	0.9222	0	1	0	0.0992	0
Quercetin-O-acetyl-pentoside 44.4	475.089	44.4247	0.3082	0	1	0	0.4093	0
Quercetin-O-acetyl-pentoside 46.5	475.088	46.468	0.3309	0	1	0	0.2562	0
Quercetin-O-acetyl-pentoside 48.8	475.089	48.8091	0.3143	0	1	0	0.2883	0
Quercetin-O-acetyl-rhamnoside 44.6	489.105	44.5781	0.343	0	1	0	0.8737	0
Quercetin-O-benzoyl-hexoside	567.116	50.7649	0.0087	0	1	0	0.3323	0
Quercetin-O-coumaroyl-hexoside 47.5	609.125	47.4685	0.5274	0	1	0	0.9512	0
Quercetin-O-coumaroyl-hexoside 48.8	609.126	48.7958	0.0139	0	1	0	0.8589	0
Quercetin-O-coumaroyl-hexoside 50.6	609.126	50.5988	0.4734	0	1	0	0.6983	0
Quercetin-O-coumaroyl-rhamnoside 53.0	593.13	52.9627	0.174	0	1	0	0.9756	0
Quercetin-O-coumaroyl-rhamnoside 55.8	593.131	55.7808	0.2176	0	1	0	0.9746	0
Quercetin-O-diacetyl-hexoside	547.112	53.9603	0.0706	0	1	0	0.4037	0
Quercetin-O-dipentoside (same side) 35.0	565.121	34.9959	0.3181	0	1	0	0.6154	0
Quercetin-O-dipentoside (same side) 37.3	565.121	37.3477	0.3418	0	1	0	0.7057	0
Quercetin-O-feruloyl-rhamnoside	623.14	57.6244	0.2766	0	1	0	0.2532	0
Quercetin-O-galloyl-hexoside 36.7	615.099	36.7278	0.4357	0	1	0	0.4488	0
Quercetin-O-galloyl-pentoside 39.9	585.086	39.8807	0.9055	0	1	0	0.3322	0
Quercetin-O-galloyl-pentoside 44.1	585.089	44.1157	0.5436	0	1	0	0.9327	0
Quercetin-O-galloyl-rhamnoside	599.105	44.743	0.6179	0	1	0	0.3254	0
Quercetin-O-glucoronide	477.07	42.1091	0.1356	0	1	0	0.9092	0
Quercetin-O-hexoside 35.5	463.089	35.4616	0.6745	0	1	0	0.9955	0
Quercetin-O-hexoside 36.4	463.089	36.4367	0.8085	0	1	0	0.6522	0
Quercetin-O-pentoside 38.3	433.079	38.294	0.857	0	1	0	0.9475	0
Quercetin-O-pentoside 40.8	433.078	40.8087	0.2347	0	1	0	0.2845	0
Quercetin-O-pentoside 42.5	433.078	42.5233	0.0152	0	1	0	0.2372	0
Quercetin-O-pentoside-O-hexoside (diff sides)	595.131	25.7598	0.201	0	1	0	0.1295	0
Quercetin-O-pentoside-O-hexoside (same side)	595.131	31.6714	0.3545	0	1	0	0.9223	0
Quercetin-O-pentoside-O-rhamnoside (same side)	579.139	37.7184	0.564	0	1	0	0.0772	0
Quercetin-O-protocatechuoyl-hexoside	599.106	41.5874	0.8312	0	1	0	0.8181	0
Quercetin-O-rhamnoside-O-hexoside (Rutin) 36.0	609.148	36.044	0.4405	0	1	0	0.3204	0
Quercetin-O-rhamnoside-O-hexoside 26.5	609.146	26.5233	0.024	0	1	0	0.0313	0
Quercetin-O-rhamnoside-O-hexoside 30.1	609.15	30.11	0.5499	0	1	0	0.4525	0
Quercetin-O-rhamnoside-O-hexoside 31.4	609.149	31.3807	0.4994	0	1	0	0.3908	0
Quercetin-O-rhamnoside-O-hexoside 31.7	609.146	31.7116	0.4524	0	1	0	0.3446	0
Quercetin-O-rhamnoside-O-rhamnoside-O-hexoside	755.205	30.7606	0.5611	0	1	0	0.4799	0
Quercetin-O-sinapoyl-hexoside	669.147	52.9126	0.1105	0	1	0	0.0596	0
Querglanin	479.164	33.7507	0.6289	0	1	0	0.0888	0
Resinoside A/B	613.195	53.1456	0.8307	0	1	0	0.9713	0
Salicylic acid-O-coumaroyl-hexoside 43.5	445.112	43.4885	0.6667	0	1	0	0.951	0
Salicylic acid-O-coumaroyl-hexoside 47.3	445.114	47.3058	0.8828	0	1	0	0.6181	0
Salicylic acid-O-glucosyl ester	299.075	9.0258	0.9284	0	1	0	0.5871	0
Salicylic acid-O-hexoside 13.8	299.075	13.799	0.8791	0	1	0	0.0216	0
Salicylic acid-O-hexoside 6.5	299.075	6.5282	0.0023	0	1	0	0.1163	0
Salicyloylsalicin	405.119	37.3079	0.0576	0	1	0	0.7524	0
Taxifolin	303.063	30.2151	0.0001	1	1	0	0.0611	0
Taxifolin-O-acetyl-hexoside 47.8	507.115	47.7542	0.7225	0	1	0	0.8471	0
Taxifolin-O-acetyl-rhamnoside 40.5	491.119	40.458	0.81	0	1	0	0.8369	0
Taxifolin-O-hexoside 15.9	465.104	15.8637	0.0452	0	1	0	0.8053	0
Taxifolin-O-hexoside 20.0	465.104	20.0213	0.0954	0	1	0	0.256	0
Taxifolin-O-hexoside 24.0	465.104	23.9605	0.8353	0	1	0	0.8104	0
Taxifolin-O-hexoside 25.9	465.105	25.8791	0.3438	0	1	0	0.56	0
Taxifolin-O-hexoside 27.3	465.105	27.3094	0.4407	0	1	0	0.39	0
Taxifolin-O-hexoside 29.2	465.105	29.2233	0.3097	0	1	0	0.7063	0
Taxifolin-O-hexoside 31.2	465.105	31.1904	0.0495	0	1	0	0.3799	0
Taxifolin-O-pentoside 29.0	435.094	29.0385	0.0859	0	1	0	0.8156	0
Taxifolin-O-pentoside 32.3	435.112	32.282	0.0893	0	1	0	0.8769	0
Taxifolin-O-pentoside 34.0	435.094	33.9643	0.7132	0	1	0	0.4219	0
Taxifolin-O-pentoside 36.7	435.094	36.7095	0.5042	0	1	0	0.3417	0
Taxifolin-O-pentoside-O-hexoside (diff sides)	597.146	18.4948	0.1156	0	1	0	0.6567	0
Taxifolin-O-rhamnoside 35.7	449.123	35.6936	0.1545	0	1	0	0.9998	0
Taxifolin-O-rhamnoside 38.4	449.11	38.4278	0.3761	0	1	0	0.5034	0
Taxifolin-O-rhamnoside-O-hexoside 20.7	611.162	20.7351	0.5181	0	1	0	0.4799	0
Taxifolin-O-rhamnoside-O-hexoside 32.4	611.161	32.3885	0.37	0	1	0	0.3585	0
Teucorol-O-hexoside/Plantainoside	477.14	43.849	0.6571	0	1	0	0.9029	0
Teucrol	315.084	52.0368	0.5594	0	1	0	0.8755	0
Vanillic acid-O-coumaroyl-hexoside (diff sides) ref is on same side	475.125	48.6563	0.3297	0	1	0	0.3409	0
Vanillic acid-O-dihexoside (diff sides) Picrorhizin 5.3	491.14	5.2813	0.0016	1	1	0	0.9361	0
Vanillic acid-O-dihexoside (same side) beta-D-fructfuranosyl-alpha-D-(6-vanilloyl)-glucopyranoside	491.142	10.757	0.168	0	1	0	0.2178	0
Vanillic acid-O-hexoside (149)	329.086	12.298	0	1	1	0	0.2854	0
Vanillic acid-O-hexoside 10.8	329.086	10.7617	0.0439	0	1	0	0.1974	0
Vanillic acid-O-hexoside 14.7	329.086	14.6796	0.9056	0	1	0	0.5442	0
Vanillic acid-O-hexoside 8.1	329.087	8.1344	0	1	1	0	0.8308	0
Vanillic acid-O-hexoside-O-pentoside (same side) 16.2	461.132	16.1766	0.0008	1	1	0	0.3498	0
Vanillic acid-O-hexoside-O-pentoside (same side) 19.7	461.13	19.706	0.8901	0	1	0	0.2428	0
Vanillic acid-O-rutinoside (same side) 12.7	475.147	12.7124	0.7035	0	1	0	0.0323	0
Vanillic acid-O-rutinoside (same side) 19.6	475.146	19.5897	0.1909	0	1	0	0.47	0
Vanilloyl-O-hydroxybenzoyl-hexoside (diff sides)	449.114	18.2243	0.5146	0	1	0	0.2743	0
Vanilloyl-O-hydroxybenzoyl-hexoside (same side)	449.111	41.2069	0.0743	0	1	0	0.5633	0
cis-3-O-Caffeoylquinic acid	353.086	15.4446	0.0778	0	1	0	0.3574	0
cis-3-O-p-Coumaroylquinic acid	337.091	20.3054	0.5249	0	1	0	0.4555	0
cis-4-O-Caffeoylquinic acid	353.086	21.5841	0.293	0	1	0	0.4039	0
cis-5-O-Caffeoylquinic acid	353.083	24.6474	0.2988	0	1	0	0.4554	0
cis-5-O-p-Coumaroylquinic acid	337.091	29.5723	0.1403	0	1	0	0.1436	0
p-Coumaric acid-O-dihexoside 14.7	487.145	14.7409	0.0776	0	1	0	0.4137	0
p-Coumaric acid-O-dihexoside 21.3	487.146	21.2774	0.9453	0	1	0	0.4043	0
p-Coumaric acid-O-hexoside 24.9	325.092	24.8976	0.384	0	1	0	0.3244	0
p-Coumaric acid-O-hexoside 27.3	325.09	27.2674	0.2077	0	1	0	0.2471	0
p-Coumaric acid-O-hexoside-O-pentoside 19.4	457.137	19.4082	0.1134	0	1	0	0.0772	0
p-hydroxyphenethyl alcohol-1-O-beta-D-(6''-O-galloyl)-hexoside	467.119	22.9728	0.4671	0	1	0	0.5385	0

## Sheet: Agar diffusion B. subtilis
Lab Number	Species Identifier	Run1	Run2	Run3	Mean	Std	Replicates
1	R. macabeanum	0.1	0.1	0.2	0.133333	0.057735	3
2	R. arboreum ssp. arboreum	0	0	0	0	0	3
3	R. ambiguum a	1	1	1	1	0	3
4	R. maddenii ssp. maddenii	0.2	0.3	0.2	0.233333	0.057735	3
5	R. mucronatum var. ripense	0	0	0	0	0	3
6	R. tomentosum	0.3	0.2	0.2	0.233333	0.057735	3
7	R. wasonii a	0.2	0.1	0.1	0.133333	0.057735	3
8	R. micranthum	0.2	0.3	0.2	0.233333	0.057735	3
9	R. hippophaeoides var. hippophaeoides	0.5	0.4	0.5	0.466667	0.057735	3
10	R. minus	0.5	0.4	0.5	0.466667	0.057735	3
11	R. decorum ssp. diaprepes	0.1	0.2	0.1	0.133333	0.057735	3
12	R. argyrophyllum ssp. nankingense	0.1	0.1	0.2	0.133333	0.057735	3
13	R. ponticum	0.1	0.2	0.3	0.2	0.1	3
14	R. rubiginosum	0.6	0.7	0.7	0.666667	0.057735	3
15	R. cinnabarinum	0.7	0.8	0.8	0.766667	0.057735	3
16	R. auriculatum	0.1	0.2	0.2	0.166667	0.057735	3
20	R. ferrugineum	1.2	1.2	1.2	1.2	0	3
21	R. strigillosum	0.1	0.2	0.2	0.166667	0.057735	3
22	R. thomsonii ssp. lopsangianum	0.3	0.2	0.3	0.266667	0.057735	3
23	R. galactinum	0.2	0.3	0.3	0.266667	0.057735	3
24	R. annae	0.2	0.2	0.2	0.2	3.39935e-17	3
25	R. moupinense	0.2	0.2	0.2	0.2	3.39935e-17	3
26	R. elliottii	0.1	0	0.1	0.0666667	0.057735	3
27	R. griersonianum	0.1	0.1	0.1	0.1	1.69967e-17	3
28	R. degronianum ssp. yakushimanum	0.2	0.2	0.2	0.2	3.39935e-17	3
29	R. smirnowii	0.2	0.2	0.2	0.2	3.39935e-17	3
30	R. davidsonianum	0.2	0.2	0.2	0.2	3.39935e-17	3
31	R. tapetiforme	0.6	0.5	0.6	0.566667	0.057735	3
32	R. russatum	0	0	0	0	0	3
33	R. trichanthum	0.2	0.1	0.2	0.166667	0.057735	3
34	R. ledebourii	0.7	0.6	0.7	0.666667	0.057735	3
35	R. nitidulum var. omeiense	0.5	0.4	0.5	0.466667	0.057735	3
36	R. polycladum	0.6	0.6	0.6	0.6	0	3
37	R. yunnanense	0.1	0	0.1	0.0666667	0.057735	3
38	R. fastigiatum	0.6	0.5	0.6	0.566667	0.057735	3
39	R. lutescens	0.2	0.2	0.2	0.2	3.39935e-17	3
40	R. moulmainense	0.4	0.4	0.4	0.4	6.7987e-17	3
41	R. spinuliferum	0.6	0.6	0.6	0.6	0	3
42	R. concinnum a	0.9	0.9	0.9	0.9	0	3
43	R. williamsianum	0.1	0.2	0.2	0.166667	0.057735	3
44	R. genestierianum	0.1	0.2	0.2	0.166667	0.057735	3
45	R. selense ssp. jucundum	0.2	0.3	0.3	0.266667	0.057735	3
46	R. rigidum	0	0.1	0.1	0.0666667	0.057735	3
47	R. scabrifolium var. spiciferum	0.4	0.4	0.4	0.4	6.7987e-17	3
48	R. polylepis	0.3	0.2	0.3	0.266667	0.057735	3
50	R. xanthostephanum	0.7	0.6	0.7	0.666667	0.057735	3
51	R. wardii var. puralbum	0.4	0.4	0.4	0.4	6.7987e-17	3
52	R. protistum	0.2	0.2	0.2	0.2	3.39935e-17	3
54	R. keysii	0.4	0.4	0.4	0.4	6.7987e-17	3
57	R. alutaceum var. iodes	0.4	0.4	0.4	0.4	6.7987e-17	3
59	R. austrinum	0.1	0.2	0.2	0.166667	0.057735	3
64	R. luteum	0.2	0.1	0.2	0.166667	0.057735	3
65	R. vaseyi	0.2	0.1	0.2	0.166667	0.057735	3
66	R. schlippenbachii	0.4	0.4	0.5	0.433333	0.057735	3
67	R. albrechtii	0	0	0	0	0	3
68	R. arborescens	0.1	0.1	0.1	0.1	1.69967e-17	3
69	R. atlanticum a	0	0	0	0	0	3
70	R. prunifolium	0.4	0.4	0.4	0.4	6.7987e-17	3
71	R. periclymenoides	0.5	0.4	0.4	0.433333	0.057735	3
72	R. cumberlandense	0.5	0.5	0.5	0.5	0	3
74	R. occidentale	0.1	0.1	0.1	0.1	1.69967e-17	3
76	R. anthopogon ssp. anthopogon	1.2	1.1	1.1	1.13333	0.057735	3
77	R. ambiguum b	1	1	1	1	0	3
79	R. augustinii ssp. chasmanthum	0.2	0.2	0.2	0.2	3.39935e-17	3
80	R. concinnum b	0.7	0.7	0.7	0.7	1.35974e-16	3
81	R. hirsutum	1	0.9	1	0.966667	0.057735	3
83	R. pleistanthum	0	0	0	0	0	3
85	R. ririei	0.2	0.2	0.2	0.2	3.39935e-17	3
86	R. tashiroi	0.1	0.1	0.1	0.1	1.69967e-17	3
95	R. thayerianum	0.3	0.3	0.3	0.3	0	3
96	R. ovatum	0.2	0.2	0.2	0.2	3.39935e-17	3
97	R. kaempferi	0	0.1	0.1	0.0666667	0.057735	3
99	R. mucronulatum	0.4	0.3	0.4	0.366667	0.057735	3
101	R. prinophyllum	0.2	0.2	0.2	0.2	3.39935e-17	3
105	R. sherriffii	0.4	0.4	0.4	0.4	6.7987e-17	3
106	R. neriiflorum	0.2	0.3	0.3	0.266667	0.057735	3
107	R. campylocarpum ssp. caloxanthum	0.4	0.4	0.4	0.4	6.7987e-17	3
110	R. brachycarpum ssp. brachycarpum	0.2	0.2	0.2	0.2	3.39935e-17	3
111	R. wasonii b	0.3	0.3	0.3	0.3	0	3
113	R. sichotense	1	0.9	1	0.966667	0.057735	3
114	R. racemosum	0.8	0.7	0.8	0.766667	0.057735	3
115	R. praevernum	0.2	0.1	0.2	0.166667	0.057735	3
116	R. hylaeum	0.2	0.1	0.2	0.166667	0.057735	3
117	R. auritum	0.5	0.4	0.5	0.466667	0.057735	3
118	R. montroseanum	0	0	0	0	0	3
119	R. eriocarpum	0	0	0	0	0	3
120	R. macrophyllum	0.3	0.2	0.3	0.266667	0.057735	3

## Sheet: MTT IEC6
Lab Number	Species Identifier	Mean	Run1	Run2	Run3	Std	Replicates	Variance	Counts	Total counts	number	Total mean	SSTR	MSTR	SSE	MSE	F dist	One-Way Anova	p-value rank (i)	i/m*Q	critical p-value ranks	Benjamini-Hochberg	DMSO runs
	DMSO - overall	88.5023				12.816		164.25	114									p-value				0.05	66.258	75.4201	81.6752	73.9257	82.7286	86.493	93.0421	102.343	84.9579	83.9371	80.287	82.0508	86.5502	88.902	92.0377	102.286	87.8486	85.8724	83.7166	94.6712	99.7234	109.908	101.918	94.3147	89.3731	85.7283	95.2797
1	R. macabeanum	102.456	96.8772	108.034		7.88912	3;2;0	62.2383	2	116	2	88.7429	382.679	382.679	18622.5	163.356	2.34261	0.128649	42	0.0241379
2	R. arboreum ssp. arboreum	86.9862	75.2088	88.0664	97.6835	11.2762	3;3;3	127.153	3	117	2	88.4634	6.71839	6.71839	18814.6	163.605	0.0410646	0.839771	84	0.0482759
3	R. ambiguum a	67.2478	87.6231	83.1098	31.0105	31.4634	3;3;2	989.948	3	117	2	87.9573	1320.51	1320.51	20540.2	178.61	7.39324	0.00756198	19	0.0109195	19	**
4	R. maddenii ssp. maddenii	100.827	100.787	100.868		0.0569257	3;3;0	0.00324054	2	116	2	88.7148	298.573	298.573	18560.3	162.81	1.83388	0.178349	44	0.0252874
5	R. mucronatum var. ripense	76.1952	74.0221	86.9386	67.6248	9.83853	3;3;3	96.7967	3	117	2	88.1867	442.744	442.744	18753.9	163.077	2.71494	0.102143	36	0.0206897
6	R. tomentosum	71.0157	68.3748	73.6565		3.73469	3;3;0	13.9479	2	116	2	88.2008	601.02	601.02	18574.2	162.932	3.68878	0.0572776	30	0.0172414
7	R. wasonii a	95.2094	100.416	90.0026		7.36354	3;2;0	54.2217	2	116	2	88.6179	88.4188	88.4188	18614.5	163.285	0.541499	0.463324	61	0.0350575
8	R. micranthum	70.6929	70.3877	90.4255	51.2654	19.5819	3;3;3	383.449	3	117	2	88.0456	927.128	927.128	19327.2	168.063	5.51656	0.0205442	24	0.0137931
9	R. hippophaeoides var. hippophaeoides	78.444	68.51	76.5706	90.2515	10.9911	3;3;3	120.805	3	117	2	88.2444	295.723	295.723	18801.9	163.495	1.80876	0.181304	45	0.0258621
10	R. minus	102.3	105.976	97.2321	103.691	4.53477	3;3;3	20.5641	3	117	2	88.8561	556.447	556.447	18601.4	161.752	3.44013	0.066192	32	0.0183908
11	R. decorum ssp. diaprepes	72.5276	60.1416	92.1549	65.2864	17.1912	3;3;3	295.539	3	117	2	88.0927	745.938	745.938	19151.4	166.534	4.4792	0.0364663	28	0.016092
12	R. argyrophyllum ssp. nankingense	76.2088	66.4037	89.5232	72.6993	11.9526	3;3;3	142.865	3	117	2	88.1871	441.767	441.767	18846	163.879	2.6957	0.103351	37	0.0212644
13	R. ponticum	85.0945	78.8326	103.932	72.5194	16.6159	3;3;3	276.089	3	117	2	88.4149	33.9455	33.9455	19112.5	166.195	0.20425	0.652163	72	0.0413793
14	R. rubiginosum	84.1072	78.8063	91.3023	82.2129	6.45975	3;3;3	41.7283	3	117	2	88.3896	56.465	56.465	18643.8	162.12	0.348292	0.556239	67	0.0385057
15	R. cinnabarinum	78.796	73.1755	84.4166		7.94868	3;3;0	63.1815	2	116	2	88.3349	185.175	185.175	18623.5	163.364	1.13351	0.289278	56	0.0321839
16	R. auriculatum	74.9589	85.1053	82.305	57.4664	15.2135	3;3;3	231.45	3	117	2	88.155	536.161	536.161	19023.2	165.419	3.24123	0.0744283	34	0.0195402
20	R. ferrugineum	91.6978	93.3117	90.084		2.28233	3;3;0	5.20905	2	116	2	88.5574	20.0708	20.0708	18565.5	162.855	0.123243	0.726192	78	0.0448276
21	R. strigillosum	77.0206	75.4313	89.918	65.7124	12.1808	3;2;3	148.371	3	117	2	88.2079	385.348	385.348	18857	163.974	2.35005	0.128026	41	0.0235632
22	R. thomsonii ssp. lopsangianum	78.7101	86.4298	81.2711	68.4296	9.26934	3;3;3	85.9207	3	117	2	88.2512	280.283	280.283	18732.1	162.888	1.72071	0.192215	47	0.0270115
23	R. galactinum	78.9314	63.6276	81.7411	91.4256	14.1104	3;3;3	199.102	3	117	2	88.2569	267.758	267.758	18958.5	164.857	1.62419	0.205078	48	0.0275862
24	R. annae	67.8281	60.8939	78.7053	63.8853	9.53785	3;3;3	90.9706	3	117	2	87.9722	1249.38	1249.38	18742.2	162.976	7.66605	0.0065612	18	0.0103448	18	**
25	R. moupinense	84.3524	93.0839	95.4632	64.5101	17.2251	3;3;3	296.703	3	117	2	88.3959	50.3396	50.3396	19153.7	166.554	0.302242	0.583547	69	0.0396552
26	R. elliottii	63.7306	56.7197	70.7415		9.91486	3;3;0	98.3044	2	116	2	88.0752	1206.11	1206.11	18658.6	163.672	7.36908	0.00766716	21	0.012069	21	**
27	R. griersonianum	76.773	93.6773	75.2841	61.3575	16.2112	3;3;3	262.804	3	117	2	88.2015	402.149	402.149	19085.9	165.964	2.4231	0.122306	39	0.0224138
28	R. degronianum ssp. yakushimanum	77.8177	92.3846	82.305	58.7635	17.2539	3;3;3	297.697	3	117	2	88.2283	333.701	333.701	19155.7	166.571	2.00336	0.159654	43	0.0247126
29	R. smirnowii	74.4984	71.9877	87.963	63.5444	12.4014	3;3;3	153.795	3	117	2	88.1432	573.242	573.242	18867.9	164.069	3.49392	0.0641387	31	0.0178161
30	R. davidsonianum	65.7935	63.4263	80.3218	53.6322	13.5014	3;3;3	182.287	3	117	2	87.92	1507.41	1507.41	18924.9	164.564	9.15999	0.00305307	13	0.00747126	13	**
31	R. tapetiforme	62.5924	79.3518	57.5956	50.8299	14.903	3;3;3	222.101	3	117	2	87.8379	1962.32	1962.32	19004.5	165.257	11.8744	0.000795409	7	0.00402299	7	**
32	R. russatum	75.8362	74.0645	80.7354	72.7088	4.29661	3;3;3	18.4609	3	117	2	88.1775	468.948	468.948	18597.2	161.715	2.89984	0.0912896	35	0.0201149
33	R. trichanthum	73.6208	73.7996	73.4419		0.252893	3;3;0	0.0639548	2	116	2	88.2457	435.283	435.283	18560.4	162.81	2.67356	0.104786	38	0.0218391
34	R. ledebourii	83.3957	81.9806	83.8922	84.3144	1.24361	3;3;3	1.54657	3	117	2	88.3714	76.225	76.225	18563.4	161.421	0.472213	0.493354	63	0.0362069
35	R. nitidulum var. omeiense	85.8512	86.4298	93.123	78.001	7.57757	3;3;3	57.4195	3	117	2	88.4343	20.5437	20.5437	18675.1	162.393	0.126506	0.722734	77	0.0442529
36	R. polycladum	64.5218	39.1423	63.5301	90.8931	25.8897	3;3;3	670.275	3	117	2	87.8874	1680.95	1680.95	19900.8	173.051	9.71362	0.00231046	10	0.00574713	10	**
37	R. yunnanense	76.7044	101.614	72.6806	55.8191	23.1608	3;3;3	536.424	3	117	2	88.1998	406.862	406.862	19633.1	170.723	2.38317	0.125396	40	0.0229885
38	R. fastigiatum	71.8495	80.3266	80.4158	54.8061	14.7601	3;3;3	217.86	3	117	2	88.0753	810.613	810.613	18996	165.183	4.90737	0.0287124	26	0.0149425
39	R. lutescens	83.2005	94.9805	82.9441	71.6768	11.654	3;3;3	135.815	3	117	2	88.3663	82.1649	82.1649	18831.9	163.756	0.501752	0.480165	62	0.0356322
40	R. moulmainense	55.2736	45.909	64.6382		13.2435	3;3;0	175.391	2	116	2	87.9294	2170.22	2170.22	18735.7	164.348	13.205	0.000420148	5	0.00287356	5	**
41	R. spinuliferum	79.7881	73.669	71.8063	93.8891	12.2473	3;3;3	149.996	3	117	2	88.2788	221.968	221.968	18860.3	164.003	1.35345	0.247085	54	0.0310345
42	R. concinnum a	74.1536	44.5822	64.3702	113.508	35.4894	3;3;3	1259.5	3	117	2	88.1344	601.815	601.815	21079.3	183.298	3.28326	0.0725993	33	0.0189655
43	R. williamsianum	63.4681	83.802	51.8436	54.7588	17.6699	3;3;3	312.224	3	117	2	87.8604	1831.92	1831.92	19184.7	166.824	10.9812	0.00123124	8	0.0045977	8	**
44	R. genestierianum	78.2118	107.452	68.799	58.3848	25.8524	3;2;3	668.345	3	117	2	88.2384	309.535	309.535	19897	173.017	1.78904	0.183683	46	0.0264368
45	R. selense ssp. jucundum	62.4313	70.5043	56.9941	59.7954	7.13037	3;3;3	50.8422	3	117	2	87.8338	1986.81	1986.81	18662	162.278	12.2432	0.000665103	6	0.00344828	6	**
46	R. rigidum	65.0288	76.0565	66.5433	52.4866	11.8577	3;3;3	140.605	3	117	2	87.9004	1610.63	1610.63	18841.5	163.839	9.83055	0.00217905	9	0.00517241	9	**
47	R. scabrifolium var. spiciferum	91.6823	116.935	91.0552	67.0568	24.945	3;3;3	622.254	3	117	2	88.5838	29.5603	29.5603	19804.8	172.216	0.171647	0.679424	74	0.0425287
48	R. polylepis	61.2314	63.67	61.3081	58.7161	2.47784	3;3;3	6.1397	3	117	2	87.803	2173.89	2173.89	18572.6	161.501	13.4606	0.000370651	4	0.00229885	4	**
50	R. xanthostephanum	71.4623	44.2179	70.7866	99.3826	27.5885	3;3;2	761.128	3	117	2	88.0654	848.745	848.745	20082.6	174.631	4.86022	0.0294735	27	0.0155172
51	R. wardii var. puralbum	86.2708	79.726	92.8155		9.25569	3;3;0	85.6679	2	116	2	88.4638	9.78775	9.78775	18646	163.561	0.0598416	0.807186	82	0.0471264
52	R. protistum	65.4056	67.5905	73.4983	55.128	9.37802	3;3;3	87.9473	3	117	2	87.9101	1559.34	1559.34	18736.2	162.923	9.57097	0.00248191	11	0.00632184	11	**
54	R. keysii	83.8115	91.4522	91.6192	68.3633	13.3788	3;3;3	178.993	3	117	2	88.382	64.317	64.317	18918.3	164.507	0.390969	0.533029	64	0.0367816
57	R. alutaceum var. iodes	56.5671	50.1392	58.4791	61.0829	5.71692	3;3;3	32.6832	3	117	2	87.6834	2981.12	2981.12	18625.7	161.962	18.4063	3.73691e-05	1	0.000574713	1	**
59	R. austrinum	89.8989	80.6762	116.056	72.9644	22.9785	3;3;3	528.013	3	117	2	88.5381	5.7012	5.7012	19616.3	170.577	0.0334231	0.855261	85	0.0488506
64	R. luteum	90.797	93.8892	108.33	70.1715	19.2663	3;3;3	371.191	3	117	2	88.5611	15.3915	15.3915	19302.7	167.849	0.0916983	0.762576	80	0.045977
65	R. vaseyi	81.0984	73.0124	89.1844		11.4354	3;3;0	130.768	2	116	2	88.3746	107.745	107.745	18691.1	163.957	0.657152	0.419256	60	0.0344828
66	R. schlippenbachii	59.7644	53.8371	78.5079	46.9483	16.5937	3;3;3	275.352	3	117	2	87.7654	2414.06	2414.06	19111	166.183	14.5266	0.000223676	3	0.00172414	3	**
67	R. albrechtii	68.5339	47.9459	97.8129	59.8427	26.0448	3;3;3	678.332	3	117	2	87.9903	1165.54	1165.54	19917	173.191	6.72981	0.0107148	22	0.0126437	22	**
68	R. arborescens	85.4385	93.8574	84.4761	77.9821	7.98131	3;3;3	63.7013	3	117	2	88.4237	27.4381	27.4381	18687.7	162.502	0.168848	0.681902	75	0.0431034
69	R. atlanticum a	85.3312	73.789	106.864	75.3407	18.664	3;3;3	348.346	3	117	2	88.421	29.3938	29.3938	19257	167.452	0.175535	0.67602	73	0.041954
70	R. prunifolium	79.2583	82.9625	75.554		5.23862	3;3;0	27.4431	2	116	2	88.3429	167.957	167.957	18587.7	163.05	1.0301	0.312286	58	0.0333333
71	R. periclymenoides	97.4233	87.531	107.316		13.9898	3;3;0	195.715	2	116	2	88.6561	156.424	156.424	18756	164.526	0.950752	0.331592	59	0.033908
72	R. cumberlandense	52.5863	43.5761	61.5965		12.7423	3;3;0	162.367	2	116	2	87.883	2535.43	2535.43	18722.7	164.234	15.4379	0.00014658	2	0.00114943	2	**
74	R. occidentale	92.3015	98.0215	104.101	74.7821	15.4737	3;3;3	239.435	3	117	2	88.5997	42.1907	42.1907	19039.2	165.558	0.254839	0.614654	70	0.0402299
76	R. anthopogon ssp. anthopogon	66.4782	87.9455	77.2095	34.2796	28.3968	3;3;3	806.376	3	117	2	87.9376	1417.87	1417.87	20173.1	175.418	8.08281	0.00528947	15	0.00862069	15	**
77	R. ambiguum b	67.2478	87.6231	83.1098	31.0105	31.4634	3;3;2	989.948	3	117	2	87.9573	1320.51	1320.51	20540.2	178.61	7.39324	0.00756198	19	0.0109195	19	**
79	R. augustinii ssp. chasmanthum	84.2428	95.3196	95.3317	62.077	19.1961	3;3;3	368.491	3	117	2	88.3931	53.035	53.035	19297.3	167.802	0.316056	0.575081	68	0.0390805
80	R. concinnum b	79.8733	103.775	68.9775	66.8675	20.7263	3;3;3	429.582	3	117	2	88.281	217.649	217.649	19419.5	168.865	1.28889	0.258613	55	0.0316092
81	R. hirsutum	88.944	91.922	64.2162	110.694	23.3815	3;3;3	546.693	3	117	2	88.5136	0.570351	0.570351	19653.7	170.902	0.0033373	0.954033	87	0.05
83	R. pleistanthum	87.8026	84.5861	99.4953	79.3264	10.4621	3;3;3	109.456	3	117	2	88.4843	1.43101	1.43101	18779.2	163.297	0.00876322	0.92558	86	0.0494253
85	R. ririei	73.5235	95.1395	67.6711	57.7599	19.3648	3;3;3	374.996	3	117	2	88.1182	655.833	655.833	19310.3	167.916	3.90573	0.0505158	29	0.0166667
86	R. tashiroi	66.6112	67.7918	73.8179	58.2238	7.86379	3;3;3	61.8392	3	117	2	87.941	1400.8	1400.8	18684	162.469	8.62194	0.00401244	14	0.00804598	14	**
95	R. thayerianum	79.67	98.742	77.8124	62.4557	18.2144	3;3;3	331.763	3	117	2	88.2758	228.025	228.025	19223.8	167.164	1.36408	0.245247	53	0.0304598
96	R. ovatum	70.6459	61.0635	81.3087	69.5656	10.1658	3;3;3	103.343	3	117	2	88.0444	932.021	932.021	18767	163.191	5.71122	0.0184823	23	0.0132184
97	R. kaempferi	84.0074	95.1077	92.9914	63.9231	17.4256	3;3;3	303.653	3	117	2	88.387	59.0579	59.0579	19167.6	166.675	0.35433	0.552842	66	0.037931
99	R. mucronulatum	67.4744	62.1654	79.2316	61.0261	10.198	3;3;3	103.998	3	117	2	87.9631	1292.51	1292.51	18768.3	163.203	7.91964	0.0057539	17	0.00977011	17	**
101	R. prinophyllum	97.7711	112.58	110.013	70.7206	23.4615	3;3;3	550.444	3	117	2	88.74	251.124	251.124	19661.2	170.967	1.46885	0.228012	51	0.0293103
105	R. sherriffii	60.3085	46.1035	74.5135		20.0889	3;3;0	403.564	2	116	2	88.0162	1562.37	1562.37	18963.9	166.35	9.39207	0.00272061	12	0.00689655	12	**
106	R. neriiflorum	67.2859	66.9971	78.0473	56.8132	10.62	3;3;3	112.785	3	117	2	87.9583	1315.78	1315.78	18785.9	163.355	8.05472	0.00536657	16	0.0091954	16	**
107	R. campylocarpum ssp. caloxanthum	82.947	83.5476	82.3465		0.849365	3;3;0	0.721422	2	116	2	88.4065	60.6573	60.6573	18561	162.816	0.372552	0.542832	65	0.0373563
110	R. brachycarpum ssp. brachycarpum	90.4068	95.1077	99.6645	76.4484	12.3013	3;3;3	151.321	3	117	2	88.5511	10.603	10.603	18862.9	164.026	0.0646425	0.799757	81	0.0465517
111	R. wasonii b	90.2874	103.892	103.142	63.8285	22.9172	3;3;3	525.196	3	117	2	88.5481	9.31437	9.31437	19610.7	170.528	0.0546208	0.815625	83	0.0477011
113	R. sichotense	80.6538	85.2691	82.5963	74.0961	5.83428	3;3;3	34.0388	3	117	2	88.301	180.057	180.057	18628.4	161.986	1.11156	0.293954	57	0.0327586
114	R. racemosum	85.7876	95.7117	96.3074	65.3438	17.7074	3;3;3	313.551	3	117	2	88.4327	21.541	21.541	19187.4	166.847	0.129106	0.720019	76	0.0436782
115	R. praevernum	92.2838	101.391	109.947	65.5136	23.575	3;3;3	555.781	3	117	2	88.5993	41.7993	41.7993	19671.9	171.06	0.244355	0.622021	71	0.0408046
116	R. hylaeum	85.9546	95.3514	90.0026	72.51	11.9466	3;3;3	142.722	3	117	2	88.437	18.9722	18.9722	18845.7	163.876	0.115772	0.734287	79	0.0454023
117	R. auritum	79.7002	87.7012	85.8953	65.5042	12.3273	3;3;3	151.962	3	117	2	88.2766	226.468	226.468	18864.2	164.037	1.3806	0.242427	52	0.0298851
118	R. montroseanum	71.2292	61.8581	91.8259	60.0037	17.8613	3;3;3	319.027	3	117	2	88.0594	872.123	872.123	19198.4	166.942	5.2241	0.0241081	25	0.0143678
119	R. eriocarpum	79.1431	70.5255	103.189	63.7149	21.101	3;3;3	445.25	3	117	2	88.2623	256.044	256.044	19450.8	169.137	1.51382	0.221068	49	0.0281609
120	R. macrophyllum	79.299	63.7124	101.845	72.3396	19.9962	3;3;3	399.849	3	117	2	88.2663	247.587	247.587	19360	168.348	1.47069	0.227723	50	0.0287356
[truncated: 87 more columns]

## Sheet: MTT HaCaT
Lab Number	Species Identifier	Mean	Run1	Run2	Run3	Std	Replicates	Variance	Counts	Total counts	number	Total mean	SSTR	MSTR	SSE	MSE	F dist	One-Way Anova	p-value rank (i)	i/m*Q	critical p-value ranks	Benjamini-Hochberg	DMSO runs
	DMSO - overall	88.5023				12.816		164.25	114									p-value				0.05	66.258	75.4201	81.6752	73.9257	82.7286	86.493	93.0421	102.343	84.9579	83.9371	80.287	82.0508	86.5502	88.902	92.0377	102.286	87.8486	85.8724	83.7166	94.6712	99.7234	109.908	101.918	94.3147	89.3731	85.7283	95.2797
1	R. macabeanum	128.944	130.96	153.974	101.898	26.0961	4;4;4	681.007	3	117	2	89.5393	4780.81	4780.81	19922.3	173.237	27.5968	6.94664e-07	2	0.00114943	2	*
2	R. arboreum ssp. arboreum	117.824	109.819	153.218	90.4351	32.1476	4;4;4	1033.47	3	117	2	89.2541	2513.13	2513.13	20627.2	179.367	14.0111	0.000285336	30	0.0172414	30	*
3	R. ambiguum a	100.394	82.5122		118.277	25.2894	4;0;4	639.553	2	116	2	88.7073	277.971	277.971	19199.9	168.42	1.65047	0.2015	77	0.0442529
4	R. maddenii ssp. maddenii	101.456	97.0744	124.136	83.1594	20.8367	4;4;4	434.168	3	117	2	88.8344	490.526	490.526	19428.6	168.945	2.90347	0.0910898	68	0.0390805
5	R. mucronatum var. ripense	63.3665	61.2529	60.9823	67.8642	3.89752	4;4;4	15.1906	3	117	2	87.8578	1846.82	1846.82	18590.7	161.658	11.4243	0.000990673	37	0.0212644	37	**
6	R. tomentosum	77.7577	59.6655	68.7628	104.845	23.8951	3;3;3	570.974	3	117	2	88.2268	337.457	337.457	19702.2	171.324	1.9697	0.163174	74	0.0425287
7	R. wasonii a	103.403	95.7586	117.031	97.4177	11.832	3;4;4	139.996	3	117	2	88.8843	648.975	648.975	18840.3	163.829	3.96131	0.0489298	63	0.0362069
8	R. micranthum	114.077	104.93	151.994	85.3057	34.2724	4;4;4	1174.6	3	117	2	89.158	1911.82	1911.82	20909.5	181.822	10.5148	0.00155	43	0.0247126	43	*
9	R. hippophaeoides var. hippophaeoides	103.517	93.7729	126.64	90.138	20.1072	4;4;4	404.298	3	117	2	88.8873	658.966	658.966	19368.9	168.425	3.91251	0.0503194	64	0.0367816
10	R. minus	102.135	100.824	109.801	95.7807	7.10167	4;3;4	50.4337	3	117	2	88.8519	543.286	543.286	18661.2	162.271	3.34802	0.0698763	66	0.037931
11	R. decorum ssp. diaprepes	99.7993	101.453	111.257	86.6881	12.3676	4;4;4	152.958	3	117	2	88.792	373.051	373.051	18866.2	164.054	2.27395	0.134307	71	0.0408046
12	R. argyrophyllum ssp. nankingense	103.539	107.506		99.5721	5.61003	4;0;4	31.4724	2	116	2	88.7615	444.41	444.41	18591.8	163.086	2.72501	0.10154	69	0.0396552
13	R. ponticum	117.615	141.371	117.533	93.9411	23.7149	4;4;3	562.395	3	117	2	89.2488	2477.44	2477.44	19685.1	171.175	14.4732	0.000229375	27	0.0155172	27	*
14	R. rubiginosum	117.005	99.5605	150.476	100.977	28.9961	4;4;4	840.773	3	117	2	89.2331	2374.64	2374.64	20241.8	176.016	13.4911	0.000365305	33	0.0189655	33	*
15	R. cinnabarinum	99.2008	115.148	80.5231	101.931	17.4734	3;3;3	305.319	3	117	2	88.7766	334.57	334.57	19170.9	166.704	2.00697	0.159281	73	0.041954
16	R. auriculatum	101.825	88.9569	101.219	115.298	13.1812	4;4;4	173.744	3	117	2	88.8439	518.799	518.799	18907.8	164.416	3.15541	0.0783199	67	0.0385057
20	R. ferrugineum	94.2597	92.7998	91.0515	98.9279	4.13616	3;3;3	17.1078	3	117	2	88.6499	96.8937	96.8937	18594.5	161.691	0.599251	0.440453	85	0.0488506
21	R. strigillosum	119.667	114.512	152.658	91.8296	30.7402	4;4;4	944.959	3	117	2	89.3014	2838.95	2838.95	20450.2	177.828	15.9646	0.000114253	22	0.0126437	22	*
22	R. thomsonii ssp. lopsangianum	116.901	126.489	129.777	94.4357	19.5245	4;3;4	381.207	3	117	2	89.2305	2357.35	2357.35	19322.7	168.024	14.0299	0.000282804	29	0.0166667	29	*
23	R. galactinum	124.336	151.314	118.408	103.286	24.5565	4;4;4	603.023	3	117	2	89.4211	3753.38	3753.38	19766.3	171.881	21.837	8.12487e-06	8	0.0045977	8	*
24	R. annae	121.256	133.294	132.958	97.5159	20.5602	4;4;4	422.722	3	117	2	89.3421	3135.88	3135.88	19405.7	168.746	18.5835	3.44943e-05	14	0.00804598	14	*
25	R. moupinense	100.178	88.9653	111.145	100.423	11.0918	4;4;4	123.027	3	117	2	88.8017	398.457	398.457	18806.4	163.534	2.43655	0.121285	70	0.0402299
26	R. elliottii	105.281	123.499	93.5946	98.7499	15.9861	3;3;2	255.555	3	117	2	88.9325	822.924	822.924	19071.4	165.838	4.96221	0.0278532	60	0.0344828	60	*
27	R. griersonianum	112.03	95.1661	119.482	121.442	14.6376	4;4;4	214.258	3	117	2	89.1056	1618.1	1618.1	18988.8	165.12	9.79953	0.00221315	45	0.0258621	45	*
28	R. degronianum ssp. yakushimanum	112.642	107.448	116.758	113.722	4.74821	4;4;4	22.5455	3	117	2	89.1213	1703.41	1703.41	18605.4	161.786	10.5288	0.0015393	42	0.0241379	42	*
29	R. smirnowii	119.44	135.134	122.303	100.883	17.304	4;4;4	299.429	3	117	2	89.2956	2797.74	2797.74	19159.2	166.601	16.793	7.79508e-05	20	0.0114943	20	*
30	R. davidsonianum	120.794	114.12	143.537	104.726	20.2482	4;4;4	409.99	3	117	2	89.3303	3048.13	3048.13	19380.3	168.524	18.0872	4.31776e-05	16	0.0091954	16	*
31	R. tapetiforme	112.342	104.792	116.901	115.333	6.5853	4;4;4	43.3662	3	117	2	89.1136	1661.23	1661.23	18647	162.148	10.2451	0.00177199	44	0.0252874	44	*
32	R. russatum	122.716	127.904	158.699	81.5445	38.8378	4;4;4	1508.37	3	117	2	89.3796	3421.65	3421.65	21577	187.627	18.2365	4.03531e-05	15	0.00862069	15	*
33	R. trichanthum	124.537	133.196	119.333	121.082	7.54957	4;4;4	56.996	3	117	2	89.4263	3795.61	3795.61	18674.3	162.385	23.3741	4.16489e-06	7	0.00402299	7	*
34	R. ledebourii	113.682	119.385	110.584	111.076	4.94556	4;4;2	24.4586	3	117	2	89.1479	1853.23	1853.23	18609.2	161.819	11.4525	0.000977096	36	0.0206897	36	*
35	R. nitidulum var. omeiense	95.8387	101.126	88.7923	97.5976	6.35236	4;4;4	40.3524	3	117	2	88.6904	157.329	157.329	18641	162.096	0.970595	0.3266	83	0.0477011
36	R. polycladum	112.013	109.984	146.553	79.5013	33.5721	4;4;4	1127.09	3	117	2	89.1051	1615.74	1615.74	20814.5	180.995	8.92697	0.00343559	48	0.0275862	48	*
37	R. yunnanense	118.327	123.491	146.956	84.5336	31.53	4;4;4	994.138	3	117	2	89.267	2600.08	2600.08	20548.6	178.683	14.5513	0.000221086	26	0.0149425	26	*
38	R. fastigiatum	114.086	111.385	134.802	96.0717	19.5058	4;4;4	380.478	3	117	2	89.1583	1913.24	1913.24	19321.3	168.011	11.3876	0.00100861	38	0.0218391	38	*
39	R. lutescens	107.54	101.596	129.396	91.6295	19.5725	4;4;4	383.084	3	117	2	88.9904	1059.48	1059.48	19326.5	168.056	6.3043	0.0134338	54	0.0310345	54	*
40	R. moulmainense	97.9401	126.061	75.7773	91.9816	25.6662	3;3;3	658.752	3	117	2	88.7443	260.366	260.366	19877.8	172.85	1.50631	0.22221	80	0.045977
41	R. spinuliferum	111.166	114.29	112.414	106.793	3.90101	4;4;4	15.2179	3	117	2	89.0834	1501.37	1501.37	18590.7	161.659	9.28731	0.00286291	47	0.0270115	47	*
42	R. concinnum a	121.648	133.247	116.411	115.288	10.0602	4;4;4	101.209	3	117	2	89.3522	3211.47	3211.47	18762.7	163.154	19.6837	2.10501e-05	13	0.00747126	13	*
43	R. williamsianum	121.862	128.778	122.455	114.354	7.2303	4;4;4	52.2773	3	117	2	89.3577	3253.1	3253.1	18664.9	162.303	20.0434	1.79317e-05	11	0.00632184	11	*
44	R. genestierianum	97.7229	83.5766	97.9337	111.658	14.0421	4;4;4	197.18	3	117	2	88.7387	248.52	248.52	18954.7	164.823	1.5078	0.221983	79	0.0454023
45	R. selense ssp. jucundum	126.132	146.269	136.585	95.5412	26.9312	4;4;4	725.288	3	117	2	89.4672	4139.04	4139.04	20010.9	174.008	23.7865	3.48656e-06	5	0.00287356	5	*
46	R. rigidum	103.076	102.584	118.508	88.1371	15.1914	4;4;4	230.779	3	117	2	88.876	620.871	620.871	19021.9	165.407	3.75359	0.0551466	65	0.0373563
47	R. scabrifolium var. spiciferum	116.718	101.702	120.099	128.353	13.6434	4;4;4	186.142	3	117	2	89.2258	2327.09	2327.09	18932.6	164.631	14.1352	0.000269056	28	0.016092	28	*
48	R. polylepis	114.53	126.704	108.96	107.927	10.5553	4;4;4	111.415	3	117	2	89.1697	1980.25	1980.25	18783.1	163.332	12.1241	0.000704604	35	0.0201149	35	*
50	R. xanthostephanum	86.8248	96.0519	79.6045	84.8179	8.40531	4;4;4	70.6492	3	117	2	88.4593	8.22565	8.22565	18701.6	162.623	0.0505812	0.822454	86	0.0494253
51	R. wardii var. puralbum	104.949	111.231	84.4062	119.211	18.2329	3;3;3	332.437	3	117	2	88.924	790.712	790.712	19225.2	167.175	4.72983	0.0316914	62	0.0356322	62	*
52	R. protistum	116.082	123.813	108.553	115.88	7.63232	4;4;4	58.2523	3	117	2	89.2095	2223.39	2223.39	18676.8	162.407	13.6902	0.000332264	32	0.0183908	32	*
54	R. keysii	98.5684	113.226	82.3571	100.122	15.493	4;4;4	240.034	3	117	2	88.7604	296.183	296.183	19040.4	165.568	1.78888	0.183702	76	0.0436782
57	R. alutaceum var. iodes	113.338	131.062	98.8153	110.136	16.3603	4;4;4	267.658	3	117	2	89.1391	1802.98	1802.98	19095.6	166.049	10.8581	0.00130814	39	0.0224138	39	*
59	R. austrinum	96.36	105.558	85.5624	97.9593	10.0935	4;4;4	101.878	3	117	2	88.7038	180.482	180.482	18764.1	163.166	1.10613	0.29513	82	0.0471264
64	R. luteum	119.971	151.306	118.659	89.9495	30.6993	4;4;4	942.449	3	117	2	89.3092	2894.75	2894.75	20445.2	177.784	16.2824	9.86291e-05	21	0.012069	21	*
65	R. vaseyi	77.8517	40.2677	92.273	101.014	32.8408	3;3;3	1078.52	3	117	2	88.2292	331.58	331.58	20717.3	180.151	1.84057	0.177541	75	0.0431034
66	R. schlippenbachii	120.657	107.69	166.054	88.2281	40.5011	4;2;4	1640.34	3	117	2	89.3268	3022.29	3022.29	21841	189.922	15.9134	0.000116998	23	0.0132184	23	*
67	R. albrechtii	128.899	163.416	128.356	94.9251	34.2486	4;4;4	1172.96	3	117	2	89.5381	4770.12	4770.12	20906.2	181.793	26.2393	1.22701e-06	3	0.00172414	3	*
68	R. arborescens	118.269	100.869	162.661	91.2778	38.7425	4;1;1	1500.98	3	117	2	89.2655	2590.09	2590.09	21562.3	187.498	13.8139	0.000313295	31	0.0178161	31	*
69	R. atlanticum a	119.78	129.41	131.124	98.8044	18.1853	4;4;4	330.705	3	117	2	89.3043	2859.56	2859.56	19221.7	167.145	17.1082	6.7457e-05	19	0.0109195	19	*
70	R. prunifolium	108.187	113.71	118.314	92.5376	13.7472	2;3;3	188.985	3	117	2	89.007	1132.69	1132.69	18938.3	164.681	6.8781	0.00990768	51	0.0293103	51	*
71	R. periclymenoides	116.092	128.427	100.387	119.463	14.3207	3;3;3	205.082	3	117	2	89.2097	2225.09	2225.09	18970.5	164.961	13.4886	0.000365734	34	0.0195402	34	*
72	R. cumberlandense	106.321	99.79	95.7011	123.472	14.9932	3;3;3	224.795	3	117	2	88.9592	928.097	928.097	19009.9	165.303	5.6145	0.0194782	55	0.0316092	55	*
74	R. occidentale	126.57	117.546	175.695	86.4698	45.2917	4;2;4	2051.34	3	117	2	89.4784	4235.99	4235.99	22663	197.069	21.4949	9.43963e-06	9	0.00517241	9	*
76	R. anthopogon ssp. anthopogon	123.003	114.145	170.098	84.7661	43.3503	4;1;4	1879.25	3	117	2	89.3869	3479.35	3479.35	22318.8	194.077	17.9277	4.64189e-05	18	0.0103448	18	*
77	R. ambiguum b	100.394	82.5122		118.277	25.2894	4;0;4	639.553	2	116	2	88.7073	277.971	277.971	19199.9	168.42	1.65047	0.2015	77	0.0442529
79	R. augustinii ssp. chasmanthum	112.365	106.283	141.343	89.469	26.4664	4;4;4	700.47	3	117	2	89.1142	1664.49	1664.49	19961.2	173.576	9.58938	0.00245907	46	0.0264368	46	*
80	R. concinnum b	95.6458	87.0585	78.9766	120.902	22.2428	4;4;4	494.741	3	117	2	88.6855	149.162	149.162	19549.8	169.998	0.877433	0.350869	84	0.0482759
81	R. hirsutum	105.156	89.6573	117.13	108.681	14.0713	4;3;4	198.002	3	117	2	88.9293	810.702	810.702	18956.3	164.837	4.91819	0.0285407	61	0.0350575	61	*
83	R. pleistanthum	106.303	102.8	133.814	82.2964	25.9367	4;4;4	672.715	3	117	2	88.9587	926.272	926.272	19905.7	173.093	5.35129	0.0224844	58	0.0333333	58	*
85	R. ririei	114.314	110.276	151.652	81.015	35.4911	4;4;4	1259.62	3	117	2	89.1641	1947.54	1947.54	21079.5	183.3	10.6248	0.00146786	41	0.0235632	41	*
86	R. tashiroi	114.1	80.7096	136.83	124.76	29.54	4;4;4	872.609	3	117	2	89.1586	1915.32	1915.32	20305.5	176.57	10.8474	0.0013151	40	0.0229885	40	*
95	R. thayerianum	127.229	141.931	137.008	102.749	21.343	4;4;4	455.524	3	117	2	89.4953	4384.01	4384.01	19471.3	169.316	25.8924	1.4204e-06	4	0.00229885	4	*
96	R. ovatum	108.194	103.072	107.402	114.107	5.56024	4;4;4	30.9163	3	117	2	89.0072	1133.42	1133.42	18622.1	161.932	6.99937	0.00929473	50	0.0287356	50	*
97	R. kaempferi	107.707	82.8694	127.125	113.125	22.6199	4;4;4	511.661	3	117	2	88.9947	1078.04	1078.04	19583.6	170.292	6.33054	0.013247	53	0.0304598	53	*
99	R. mucronulatum	126.318	150.337	138.162	90.4558	31.6485	4;4;4	1001.63	3	117	2	89.4719	4180.08	4180.08	20563.6	178.814	23.3768	4.16012e-06	6	0.00344828	6	*
101	R. prinophyllum	118.863	121.066	139.411	96.1115	21.7335	4;4;4	472.347	3	117	2	89.2808	2694.39	2694.39	19505	169.609	15.8859	0.000118499	24	0.0137931	24	*
105	R. sherriffii	105.416	102.507	101.199	112.542	6.20597	3;3;3	38.514	3	117	2	88.936	836.209	836.209	18637.3	162.064	5.15975	0.0249762	59	0.033908	59	*
106	R. neriiflorum	120.343	112.593	135.742	112.693	13.3364	4;4;4	177.86	3	117	2	89.3187	2963.45	2963.45	18916	164.487	18.0163	4.45889e-05	17	0.00977011	17	*
107	R. campylocarpum ssp. caloxanthum	105.987	117.988	95.9702	104.004	11.1419	3;3;3	124.141	3	117	2	88.9506	893.651	893.651	18808.6	163.553	5.46399	0.0211416	56	0.0321839	56	*
110	R. brachycarpum ssp. brachycarpum	121.888	116.041	132.936	116.686	9.57364	4;4;4	91.6547	3	117	2	89.3583	3258.07	3258.07	18743.6	162.988	19.9897	1.83655e-05	12	0.00689655	12	*
111	R. wasonii b	123.342	106.024	149.498	114.506	23.0447	4;4;4	531.058	3	117	2	89.3956	3548.11	3548.11	19622.4	170.63	20.7942	1.28533e-05	10	0.00574713	10	*
113	R. sichotense	108.186	95.3326	122.855	106.371	13.8507	4;2;4	191.841	3	117	2	89.007	1132.56	1132.56	18944	164.73	6.87523	0.00992268	52	0.0298851	52	*
114	R. racemosum	110.077	92.7257	129.367	108.137	18.3975	4;4;4	338.467	3	117	2	89.0555	1360.55	1360.55	19237.2	167.28	8.13336	0.00515363	49	0.0281609	49	*
115	R. praevernum	99.3598	98.4418	98.0931	101.545	1.90011	4;4;4	3.61043	3	117	2	88.7807	344.592	344.592	18567.5	161.457	2.13427	0.146766	72	0.0413793
116	R. hylaeum	97.2707	106.326	121.357	64.1293	29.6689	4;4;4	880.244	3	117	2	88.7271	224.74	224.74	20320.8	176.702	1.27185	0.261766	81	0.0465517
117	R. auritum	154.839	198.174	111.504		61.2846	4;4;0	3755.8	2	116	2	89.646	8649.38	8649.38	22316.1	195.755	44.1847	1.07524e-09	1	0.000574713	1	*
118	R. montroseanum	105.882	107.796	118.487	91.3629	13.663	4;4;4	186.679	3	117	2	88.9479	882.923	882.923	18933.7	164.64	5.36273	0.022344	57	0.0327586	57	*
119	R. eriocarpum	88.2239	109.378	90.5378	64.7558	22.4009	4;4;4	501.799	3	117	2	88.4952	0.22661	0.22661	19563.9	170.121	0.00133205	0.970949	87	0.05
120	R. macrophyllum	116.984	113.165	122.852	114.936	5.1581	4;4;4	26.606	3	117	2	89.2326	2371.26	2371.26	18613.5	161.857	14.6504	0.000211015	25	0.0143678	25	*
[truncated: 87 more columns]
